# Supplementary material for: Evaluating a Research Training Program in Environmental Health and Noncommunicable Diseases in Georgia
Source: Int J Environ Res Public Health. 2025 Sep 14;22(9):1433. doi: 10.3390/ijerph22091433 (PMC12469674; doi:10.3390/ijerph22091433)
Supplement: Supplementary file 1 [file ijerph-22-01433-s001.zip]

Archive with 1 entries (1 files):
- ijerph-3816660-supplementary.pdf
